# Supplementary material for: Detection of Diurnal Variation of Tomato Transcriptome through the Molecular Timetable Method in a Sunlight-Type Plant Factory
Source: Front Plant Sci. 2016 Feb 8;7:87. doi: 10.3389/fpls.2016.00087 (PMC4744910; doi:10.3389/fpls.2016.00087)
Supplement: Supplementary file 1 [file Table1.XLSX]

## Sheet: Measurement noise
	Table S1 Measurement noise of each time-indicating genes.
		Measurement noise of 143 time-indicating genes in entire genes (%)
		14:00:00	16:00:00	18:00:00	20:00:00	22:00:00	1900-01-01	1900-01-01 02:00:00	1900-01-01 04:00:00	1900-01-01 06:00:00	1900-01-01 08:00:00	1900-01-01 10:00:00	1900-01-01 12:00:00	14:00:00
	1st day	26.3182	30.1129	33.3033	26.7125	31.1865	29.7529	29.9285	40.618	38.8657	38.9152	34.8199	36.2032	35.7903
	2nd day	35.7903	36.7614	33.3232	27.7326	26.1337	32.3426	31.0637	31.7883	33.0684	40.6067	34.7884	32.0602	29.8443
		Measurement noise of 150 time-indicating genes in stress-responsive genes (%)
		14:00:00	16:00:00	18:00:00	20:00:00	22:00:00	1900-01-01	1900-01-01 02:00:00	1900-01-01 04:00:00	1900-01-01 06:00:00	1900-01-01 08:00:00	1900-01-01 10:00:00	1900-01-01 12:00:00	14:00:00
	1st day	56.138	69.5502	76.2249	76.018	77.0833	70.0743	64.142	83.9759	58.2083	59.4886	59.3554	66.5618	70.4579
	2nd day	70.4579	68.3736	66.7308	77.0586	74.3857	78.9214	66.0699	60.758	57.5989	76.2359	61.253	58.5982	65.9537
