# Supplementary material for: Detection of Diurnal Variation of Tomato Transcriptome through the Molecular Timetable Method in a Sunlight-Type Plant Factory
Source: Front Plant Sci. 2016 Feb 8;7:87. doi: 10.3389/fpls.2016.00087 (PMC4744910; doi:10.3389/fpls.2016.00087)
Supplement: Supplementary file 2 [file Table2.XLSX]

## Sheet: TiGs_of_entire_genes
	Table S2 List of 143 time-indicating genes including accession No., annotation, correlation value r, amplitude value a and molecular peak time.
	Accession No.	Annotation	Correlation	Amplitude	Molecular peak time
	NM_001247529.1	Solanum lycopersicum NADP-malic enzyme (ME1), mRNA	0.922946	0.3179	5.36667
	NM_001247285.1	Solanum lycopersicum phototropin-1 (PHOT1), mRNA	0.916026	0.470786	13.0667
	NM_001247360.1	Solanum lycopersicum phototropin-2 (PHOT2), mRNA	0.941587	0.534235	6.91667
	NM_001247621.1	Solanum lycopersicum DWARF1/DIMINUTO (DWF1), mRNA	0.922044	0.578213	16.45
	NM_001247878.1	Solanum lycopersicum beta-tubulin (TUB), mRNA	0.926798	0.649705	15.25
	NM_001247883.1	Solanum lycopersicum phytoene synthetase (Psy1), mRNA	0.948381	0.84453	3.3
	NM_001247123.1	Solanum lycopersicum 1,4-alpha-glucan-maltohydrolase (bmy3), mRNA	0.917779	1.02479	4.66667
	NM_001247660.1	Solanum lycopersicum GDP-mannose 3',5'-epimerase (GME2), mRNA	0.931916	0.474338	1.85
	NM_001247419.1	Solanum lycopersicum beta-carotene hydroxylase (CrtR-b1), mRNA	0.94566	0.960788	5.93333
	NM_001247805.1	Solanum lycopersicum GDP-mannose 3',5'-epimerase (GME1), mRNA	0.929619	0.605491	1.91667
	NM_001247297.1	Solanum lycopersicum lycopene beta-cyclase (LCY1), mRNA	0.94712	0.61063	6.46667
	NM_001247916.1	Solanum lycopersicum Prf interactor 30137 (LOC778232), mRNA	0.923972	0.529535	23.2333
	NM_001247810.1	Solanum lycopersicum chlorophyll a/b-binding protein precursor (CAB4), mRNA	0.966336	0.66742	10.6833
	NM_001247103.1	Solanum lycopersicum chlorophyll a/b binding protein precursor (CAB6A), mRNA	0.932607	0.828685	13.6167
	XM_004228447.1	PREDICTED: Solanum lycopersicum CBL-interacting serine/threonine-protein kinase 3-like, transcript variant 3 (LOC101257694), mRNA	0.922387	0.781538	6.23333
	XM_004228545.1	PREDICTED: Solanum lycopersicum callose synthase 3-like (LOC101263837), mRNA	0.918222	0.461064	20.9333
	XM_004228951.1	PREDICTED: Solanum lycopersicum acetate/butyrate--CoA ligase AAE7, peroxisomal-like (LOC101259973), mRNA	0.929981	0.355276	3.03333
	XM_004228994.1	PREDICTED: Solanum lycopersicum Pyruvate dehydrogenase (acetyl-transferring) kinase, mitochondrial-like (LOC101253414), mRNA	0.925326	0.477218	4.73333
	XM_004229859.1	PREDICTED: Solanum lycopersicum glycerol-3-phosphate 2-O-acyltransferase 4-like (LOC101254424), mRNA	0.924613	0.780264	6.28333
	XM_004229869.1	PREDICTED: Solanum lycopersicum transcription factor ASG4-like (LOC101257705), mRNA	0.940078	0.765523	5.98333
	XM_004230049.1	PREDICTED: Solanum lycopersicum light-inducible protein CPRF2-like (LOC101261751), mRNA	0.933092	0.637476	0.2
	XM_004230270.1	PREDICTED: Solanum lycopersicum transcription factor bHLH149-like (LOC101252530), mRNA	0.949286	0.530864	1.43333
	XM_004230336.1	PREDICTED: Solanum lycopersicum ferric reduction oxidase 7, chloroplastic-like (LOC101246763), mRNA	0.970222	0.756163	5.51667
	XM_004230539.1	PREDICTED: Solanum lycopersicum chlorophyll a-b binding protein CP24 10B, chloroplastic-like, transcript variant 2 (LOC101256131), mRNA	0.925225	0.686442	11.6333
	XM_004230540.1	PREDICTED: Solanum lycopersicum chlorophyll a-b binding protein CP24 10A, chloroplastic-like (LOC101256629), mRNA	0.916769	0.849552	11.5833
	XM_004230686.1	PREDICTED: Solanum lycopersicum probable cinnamyl alcohol dehydrogenase 2-like (LOC101250635), mRNA	0.935156	0.719467	7.43333
	XM_004230839.1	PREDICTED: Solanum lycopersicum probable fructose-bisphosphate aldolase 2, chloroplastic-like (LOC101246870), mRNA	0.925168	0.61892	4.63333
	XM_004231156.1	PREDICTED: Solanum lycopersicum probable indole-3-acetic acid-amido synthetase GH3.5-like (LOC101268624), mRNA	0.916916	0.469385	1.06667
	XM_004231441.1	PREDICTED: Solanum lycopersicum WD repeat-containing protein 76-like (LOC101261863), mRNA	0.919455	0.735715	6.56667
	XM_004231576.1	PREDICTED: Solanum lycopersicum uncharacterized LOC101261079 (LOC101261079), mRNA	0.946846	0.980476	1.06667
	XM_004231742.1	PREDICTED: Solanum lycopersicum uncharacterized LOC101246002 (LOC101246002), mRNA	0.931892	0.462529	6.65
	XM_004232040.1	PREDICTED: Solanum lycopersicum protein DA1-related 1-like (LOC101261676), mRNA	0.922785	0.632926	2.58333
	XM_004232093.1	PREDICTED: Solanum lycopersicum protein COBRA-like (LOC101252834), mRNA	0.948016	0.74926	5.06667
	XM_004232143.1	PREDICTED: Solanum lycopersicum pentatricopeptide repeat-containing protein At3g29230-like (LOC101268821), mRNA	0.923698	0.685615	15.2667
	XM_004232197.1	PREDICTED: Solanum lycopersicum inositol hexakisphosphate and diphosphoinositol-pentakisphosphate kinase 2-like (LOC101261282), mRNA	0.92914	0.605281	21.6167
	XM_004232379.1	PREDICTED: Solanum lycopersicum mannan endo-1,4-beta-mannosidase 7-like (LOC101265391), mRNA	0.917739	0.872715	4.78333
	XM_004232415.1	PREDICTED: Solanum lycopersicum probable fructose-bisphosphate aldolase 2, chloroplastic-like (LOC101250853), mRNA	0.930733	0.456966	7.35
	XM_004232528.1	PREDICTED: Solanum lycopersicum glutamate receptor 3.6-like (LOC101262276), mRNA	0.931996	0.654895	0.483333
	XM_004232994.1	PREDICTED: Solanum lycopersicum uncharacterized LOC101247686 (LOC101247686), mRNA	0.941441	0.935433	1.65
	XM_004233045.1	PREDICTED: Solanum lycopersicum chlorophyll a-b binding protein 1B, chloroplastic-like (LOC101263969), mRNA	0.938178	0.854071	11.1667
	XM_004233048.1	PREDICTED: Solanum lycopersicum chlorophyll a-b binding protein 1B, chloroplastic-like, transcript variant 1 (LOC101264784), mRNA	0.933661	0.782988	12.5
	XM_004233119.1	PREDICTED: Solanum lycopersicum nuclear transcription factor Y subunit A-7-like (LOC101260988), mRNA	0.94461	0.857456	5.78333
	XM_004233222.1	PREDICTED: Solanum lycopersicum allantoate deiminase, chloroplastic-like (LOC101266592), mRNA	0.916157	0.484335	3.31667
	XM_004233269.1	PREDICTED: Solanum lycopersicum probable methyltransferase PMT9-like, transcript variant 1 (LOC101254967), mRNA	0.929066	0.615238	20.8333
	XM_004233606.1	PREDICTED: Solanum lycopersicum S-adenosylmethionine decarboxylase proenzyme-like (LOC101260400), mRNA	0.936186	0.940508	6.45
	XM_004234013.1	PREDICTED: Solanum lycopersicum chlorophyll a-b binding protein 3C, chloroplastic-like, transcript variant 4 (LOC101267774), mRNA	0.92818	0.923482	13.2
	XM_004234347.1	PREDICTED: Solanum lycopersicum 4-coumarate--CoA ligase-like 10-like (LOC101251259), mRNA	0.943606	0.992088	6.06667
	XM_004234349.1	PREDICTED: Solanum lycopersicum uncharacterized LOC101251856 (LOC101251856), mRNA	0.922276	0.9803	7.53333
	XM_004234959.1	PREDICTED: Solanum lycopersicum uncharacterized LOC101245335 (LOC101245335), mRNA	0.923247	0.807193	14.55
	XM_004234989.1	PREDICTED: Solanum lycopersicum probable L-type lectin-domain containing receptor kinase S.7-like (LOC101254175), mRNA	0.934242	0.42051	6.56667
	XM_004235229.1	PREDICTED: Solanum lycopersicum DNA-binding protein SMUBP-2-like (LOC101246606), mRNA	0.917825	0.927015	8.03333
	XM_004235843.1	PREDICTED: Solanum lycopersicum shikimate O-hydroxycinnamoyltransferase-like (LOC101256271), mRNA	0.915273	0.745186	6.31667
	XM_004235945.1	PREDICTED: Solanum lycopersicum geranylgeranyl diphosphate reductase, chloroplastic-like (LOC101262299), mRNA	0.928093	0.817138	10.95
	XM_004235966.1	PREDICTED: Solanum lycopersicum chlorophyll a-b binding protein P4, chloroplastic-like (LOC101268669), mRNA	0.918026	0.820327	12.4333
	XM_004236057.1	PREDICTED: Solanum lycopersicum uncharacterized LOC101245934 (LOC101245934), mRNA	0.918206	0.813339	6.08333
	XM_004236562.1	PREDICTED: Solanum lycopersicum magnesium-chelatase subunit ChlH, chloroplastic-like (LOC101244176), mRNA	0.956374	0.803071	9.05
	XM_004236932.1	PREDICTED: Solanum lycopersicum putative zinc finger protein At1g68190-like (LOC101253772), mRNA	0.941911	0.953621	23.1833
	XM_004236961.1	PREDICTED: Solanum lycopersicum uncharacterized LOC101262408 (LOC101262408), mRNA	0.915969	0.552765	16.5
	XM_004237134.1	PREDICTED: Solanum lycopersicum pentatricopeptide repeat-containing protein At5g13770, chloroplastic-like (LOC101254893), mRNA	0.931563	0.512192	5.31667
	XM_004237284.1	PREDICTED: Solanum lycopersicum protochlorophyllide-dependent translocon component 52, chloroplastic-like (LOC101255583), mRNA	0.927664	0.550397	5.8
	XM_004237370.1	PREDICTED: Solanum lycopersicum myo-inositol-1-phosphate synthase (Inps), mRNA	0.930528	0.769089	4.81667
	XM_004237389.1	PREDICTED: Solanum lycopersicum uncharacterized LOC101248189 (LOC101248189), mRNA	0.957868	0.657728	7.61667
	XM_004237414.1	PREDICTED: Solanum lycopersicum ABC transporter F family member 5-like (LOC101256375), mRNA	0.92747	0.518893	6.56667
	XM_004237485.1	PREDICTED: Solanum lycopersicum two-component response regulator-like PRR37-like (LOC101254785), mRNA	0.925485	0.93392	14.7
	XM_004237833.1	PREDICTED: Solanum lycopersicum low affinity sulfate transporter 3-like (LOC101245940), mRNA	0.933885	0.750015	5.28333
	XM_004238047.1	PREDICTED: Solanum lycopersicum interferon-related developmental regulator 1-like (LOC101260429), mRNA	0.920706	0.597453	7.48333
	XM_004238134.1	PREDICTED: Solanum lycopersicum uncharacterized LOC101262306 (LOC101262306), mRNA	0.917991	0.727826	20.1833
	XM_004238187.1	PREDICTED: Solanum lycopersicum uncharacterized LOC101252682 (LOC101252682), mRNA	0.964438	0.935823	5.4
	XM_004238213.1	PREDICTED: Solanum lycopersicum putative S-adenosyl-L-methionine-dependent methyltransferase BCG_0775c-like (LOC101260430), mRNA	0.948228	0.594262	2.56667
	XM_004238386.1	PREDICTED: Solanum lycopersicum protein NLP4-like (LOC101260431), mRNA	0.918728	0.760229	5.01667
	XM_004238770.1	PREDICTED: Solanum lycopersicum expansin12 (exp12), mRNA	0.93235	0.915905	0.15
	XM_004238833.1	PREDICTED: Solanum lycopersicum poly(A) polymerase-like (LOC101266027), mRNA	0.919488	0.377203	0.616667
	XM_004238841.1	PREDICTED: Solanum lycopersicum putative lipid phosphate phosphatase 3, chloroplastic-like (LOC101268277), mRNA	0.940725	0.578703	17.45
	XM_004238850.1	PREDICTED: Solanum lycopersicum uncharacterized LOC101245647 (LOC101245647), mRNA	0.95585	0.66258	5.36667
	XM_004238925.1	PREDICTED: Solanum lycopersicum uncharacterized LOC101267989 (LOC101267989), mRNA	0.953938	0.389131	3.68333
	XR_182714.1	PREDICTED: Solanum lycopersicum ribulose-1,5 bisphosphate carboxylase/oxygenase large subunit N-methyltransferase, chloroplastic-like (LOC101260228), misc_RNA	0.917509	0.545104	2.03333
	XM_004239073.1	PREDICTED: Solanum lycopersicum glutamate--glyoxylate aminotransferase 2-like (LOC101265236), mRNA	0.961256	0.392313	5.88333
	XM_004239079.1	PREDICTED: Solanum lycopersicum uncharacterized LOC101267023 (LOC101267023), mRNA	0.937188	0.572087	15.9333
	XM_004239080.1	PREDICTED: Solanum lycopersicum inorganic phosphate transporter 2-1, chloroplastic-like (LOC101267311), mRNA	0.93608	0.416475	6.36667
	XM_004239601.1	PREDICTED: Solanum lycopersicum thioredoxin F1, chloroplastic-like (LOC101246719), mRNA	0.946035	0.558613	10.6167
	XM_004239625.1	PREDICTED: Solanum lycopersicum chlorophyll a-b binding protein 6A, chloroplastic-like (LOC101253380), mRNA	0.930841	0.782785	13.1167
	XM_004239760.1	PREDICTED: Solanum lycopersicum bifunctional epoxide hydrolase 2-like (LOC101244080), mRNA	0.930614	0.624384	6.08333
	XM_004239946.1	PREDICTED: Solanum lycopersicum INS-1P protein (INS-1P), mRNA	0.92832	1.05406	6.45
	XM_004241358.1	PREDICTED: Solanum lycopersicum GDP-L-galactose phosphorylase (GGP), mRNA	0.978741	0.72634	5.48333
	XM_004241362.1	PREDICTED: Solanum lycopersicum tetrapyrrole-binding protein, chloroplastic-like (LOC101252496), mRNA	0.953258	0.672025	8.3
	XM_004241565.1	PREDICTED: Solanum lycopersicum dof zinc finger protein DOF5.4-like (LOC101263619), mRNA	0.923564	0.716975	13.9333
	XM_004241591.1	PREDICTED: Solanum lycopersicum serine/threonine-protein kinase EDR1-like (LOC101245854), mRNA	0.921197	0.477248	3.55
	XM_004241607.1	PREDICTED: Solanum lycopersicum uncharacterized LOC101250128, transcript variant 2 (LOC101250128), mRNA	0.956472	0.75519	6.63333
	XM_004242463.1	PREDICTED: Solanum lycopersicum 6-phosphofructo-2-kinase/fructose-2,6-bisphosphatase-like (LOC101254309), mRNA	0.922817	0.410691	2.35
	XM_004242528.1	PREDICTED: Solanum lycopersicum NADP-dependent glyceraldehyde-3-phosphate dehydrogenase-like (LOC101262732), mRNA	0.962524	0.663826	8.25
	XM_004242537.1	PREDICTED: Solanum lycopersicum omega-6 fatty acid desaturase, chloroplastic-like (LOC101265653), mRNA	0.931232	0.784674	6.65
	XM_004242685.1	PREDICTED: Solanum lycopersicum probable anion transporter 6, chloroplastic-like (LOC101258970), mRNA	0.941291	0.703139	7.28333
	XM_004242976.1	PREDICTED: Solanum lycopersicum uncharacterized LOC101257978 (LOC101257978), mRNA	0.952994	0.695311	23.85
	XM_004243105.1	PREDICTED: Solanum lycopersicum pentatricopeptide repeat-containing protein At5g21222-like (LOC101267036), mRNA	0.931676	0.754958	4.66667
	XM_004243164.1	PREDICTED: Solanum lycopersicum uncharacterized LOC101250133 (LOC101250133), mRNA	0.94024	0.823132	6.06667
	XM_004243371.1	PREDICTED: Solanum lycopersicum uncharacterized LOC101264030 (LOC101264030), mRNA	0.949359	0.549537	4.26667
	XM_004243439.1	PREDICTED: Solanum lycopersicum cellulose synthase-like protein B3-like (LOC101259456), mRNA	0.918235	0.918326	5.86667
	XM_004243946.1	PREDICTED: Solanum lycopersicum DNA repair protein recA homolog 1, chloroplastic-like (LOC101261637), mRNA	0.942083	0.667106	16.65
	XM_004244139.1	PREDICTED: Solanum lycopersicum chlorophyll a-b binding protein 13, chloroplastic-like (LOC101268123), mRNA	0.927696	0.828755	11.5
	XM_004244153.1	PREDICTED: Solanum lycopersicum uncharacterized LOC101247444 (LOC101247444), mRNA	0.942561	0.517458	7.03333
	XM_004244184.1	PREDICTED: Solanum lycopersicum protein SPA1-RELATED 3-like (LOC101256107), mRNA	0.964601	0.880304	5.35
	XM_004244426.1	PREDICTED: Solanum lycopersicum probable plastid-lipid-associated protein 8, chloroplastic-like (LOC101260745), mRNA	0.92766	0.665796	10.9
	XM_004244503.1	PREDICTED: Solanum lycopersicum beta-amylase 3, chloroplastic-like (LOC101259175), mRNA	0.923147	1.10732	2.6
	XM_004244745.1	PREDICTED: Solanum lycopersicum uncharacterized LOC101263137 (LOC101263137), mRNA	0.947746	0.488263	5.53333
	XM_004244986.1	PREDICTED: Solanum lycopersicum uncharacterized LOC101263232 (LOC101263232), mRNA	0.94233	0.318849	3.75
	XR_183022.1	PREDICTED: Solanum lycopersicum chlorophyll a-b binding protein 3C, chloroplastic-like (LOC101268491), misc_RNA	0.928312	0.937285	9.96667
	XM_004245395.1	PREDICTED: Solanum lycopersicum granule-bound starch synthase 1, chloroplastic/amyloplastic-like (LOC101259777), mRNA	0.951959	0.596001	8.41667
	XM_004245454.1	PREDICTED: Solanum lycopersicum glutaredoxin domain-containing cysteine-rich protein 1-like (LOC101252103), mRNA	0.929234	0.901219	5.45
	XM_004245610.1	PREDICTED: Solanum lycopersicum SPX domain-containing membrane protein At4g22990-like (LOC101248506), mRNA	0.943429	0.467226	6.03333
	XM_004245897.1	PREDICTED: Solanum lycopersicum pentatricopeptide repeat-containing protein At1g31920-like (LOC101257993), mRNA	0.941436	0.709232	6.83333
	XM_004246055.1	PREDICTED: Solanum lycopersicum uncharacterized LOC101256404 (LOC101256404), mRNA	0.931708	0.651758	5.55
	XM_004246380.1	PREDICTED: Solanum lycopersicum tropinone reductase 1-like (LOC101254516), mRNA	0.939712	0.822072	9.81667
	XM_004246498.1	PREDICTED: Solanum lycopersicum uncharacterized LOC101264052 (LOC101264052), mRNA	0.917236	0.740611	10.2
	XM_004247563.1	PREDICTED: Solanum lycopersicum stem-specific protein TSJT1-like (LOC101258898), mRNA	0.918136	0.656813	20.1833
	XM_004247602.1	PREDICTED: Solanum lycopersicum uncharacterized LOC101245795 (LOC101245795), mRNA	0.953868	0.81303	4.01667
	XM_004247716.1	PREDICTED: Solanum lycopersicum protein PROTON GRADIENT REGULATION 5, chloroplastic-like (LOC101262255), mRNA	0.94435	0.739004	7.15
	XM_004247785.1	PREDICTED: Solanum lycopersicum uncharacterized LOC101257407 (LOC101257407), mRNA	0.952491	0.753044	6.38333
	XM_004248262.1	PREDICTED: Solanum lycopersicum uncharacterized LOC101255738 (LOC101255738), mRNA	0.929835	0.413878	3.63333
	XM_004248620.1	PREDICTED: Solanum lycopersicum probable aquaporin PIP1-4-like, transcript variant 2 (LOC101251423), mRNA	0.924749	0.761741	6.85
	XM_004249051.1	PREDICTED: Solanum lycopersicum magnesium-protoporphyrin IX monomethyl ester [oxidative] cyclase, chloroplastic-like (LOC101257518), mRNA	0.951796	0.680457	8.85
	XM_004249179.1	PREDICTED: Solanum lycopersicum strictosidine synthase 1-like (LOC101244135), mRNA	0.944476	0.626997	7.2
	XM_004249229.1	PREDICTED: Solanum lycopersicum uncharacterized LOC101260588 (LOC101260588), mRNA	0.923163	0.514236	19.5167
	XM_004249238.1	PREDICTED: Solanum lycopersicum actin-58-like (LOC101263261), mRNA	0.918141	0.440397	5.05
	XM_004249460.1	PREDICTED: Solanum lycopersicum transcription factor ASG4-like (LOC101253545), mRNA	0.920297	1.18475	6.2
	XM_004249464.1	PREDICTED: Solanum lycopersicum uncharacterized LOC101254650 (LOC101254650), mRNA	0.936245	0.903431	5.21667
	XM_004249567.1	PREDICTED: Solanum lycopersicum caffeic acid 3-O-methyltransferase 1-like (LOC101260288), mRNA	0.925367	0.585901	6.96667
	XM_004249581.1	PREDICTED: Solanum lycopersicum fructose-1,6-bisphosphatase, chloroplastic-like (LOC101264273), mRNA	0.946233	0.39631	1.86667
	XM_004249862.1	PREDICTED: Solanum lycopersicum uncharacterized LOC101250560 (LOC101250560), mRNA	0.915305	0.29641	2.68333
	XM_004249974.1	PREDICTED: Solanum lycopersicum uncharacterized LOC101260002 (LOC101260002), mRNA	0.925338	0.880347	14.9667
	XM_004250046.1	PREDICTED: Solanum lycopersicum zinc finger CCCH domain-containing protein ZFN-like (LOC101255551), mRNA	0.920688	0.628933	5.01667
	XM_004250080.1	PREDICTED: Solanum lycopersicum protein TRANSPARENT TESTA 12-like (LOC101265986), mRNA	0.944606	0.890396	4.48333
	XM_004250220.1	PREDICTED: Solanum lycopersicum uncharacterized LOC101257132 (LOC101257132), mRNA	0.942867	0.781545	23.7667
	XM_004250669.1	PREDICTED: Solanum lycopersicum uncharacterized LOC101267284 (LOC101267284), mRNA	0.917976	0.916807	8.01667
	XM_004250852.1	PREDICTED: Solanum lycopersicum F-box protein At2g32560-like (LOC101262987), mRNA	0.920841	0.552445	5.06667
	XM_004250897.1	PREDICTED: Solanum lycopersicum dicarboxylate transporter 1, chloroplastic-like (LOC101250955), mRNA	0.953604	0.732355	6.48333
	XM_004251190.1	PREDICTED: Solanum lycopersicum feruloyl CoA ortho-hydroxylase 2-like (LOC101266300), mRNA	0.915789	0.805201	15.35
	XM_004251210.1	PREDICTED: Solanum lycopersicum arginine/serine-rich-splicing factor RSP40-like (LOC101246991), mRNA	0.92536	0.424577	16.0333
	XM_004251218.1	PREDICTED: Solanum lycopersicum tetraspanin-3-like (LOC101249329), mRNA	0.930488	0.629623	18
	XM_004251789.1	PREDICTED: Solanum lycopersicum chlorophyll a-b binding protein 13, chloroplastic-like (LOC101243766), mRNA	0.935964	0.684124	11.25
	XM_004251810.1	PREDICTED: Solanum lycopersicum protein SPA1-RELATED 3-like (LOC101249991), mRNA	0.950389	0.598236	4.55
	XM_004251969.1	PREDICTED: Solanum lycopersicum serine/threonine-protein kinase STN7, chloroplastic-like (LOC101251157), mRNA	0.92593	0.370512	11.55
	XM_004252907.1	PREDICTED: Solanum lycopersicum GTP pyrophosphokinase-like (LOC101250287), mRNA	0.920935	0.456458	4.26667
	XM_004253043.1	PREDICTED: Solanum lycopersicum protein phosphatase 2C 16-like (LOC101265524), mRNA	0.942302	0.67669	5.38333
