# Supplementary material for: Detection of Diurnal Variation of Tomato Transcriptome through the Molecular Timetable Method in a Sunlight-Type Plant Factory
Source: Front Plant Sci. 2016 Feb 8;7:87. doi: 10.3389/fpls.2016.00087 (PMC4744910; doi:10.3389/fpls.2016.00087)
Supplement: Supplementary file 3 [file Table3.XLSX]

## Sheet: TiGs_of_stress-responsive_genes
	Table S3 List of 150 time-indicating genes in stress-responsive genes including accession No., annotation, correlation value r, amplitude value a and molecular peak time.
	Accession No.	Annotation	Correlation	Amplitude	Molecular peak time
	NM_001247214.1	Solanum lycopersicum heat shock protein (hsp100/ClpB), mRNA	0.67707	0.38027	17.55
	NM_001246963.1	Solanum lycopersicum DnaJ like protein (t19-8), mRNA	0.69957	0.527435	9.2
	NM_001247498.1	Solanum lycopersicum EIX receptor 1 (Eix1), mRNA	0.767376	1.06371	21.5333
	NM_001247273.1	Solanum lycopersicum NRC1 (LOC100037731), mRNA	0.685922	0.625274	23.7667
	NM_001247532.1	Solanum lycopersicum dehydration-induced protein ERD15 (LOC543654), mRNA	0.771887	0.548401	15.7
	NM_001247342.1	Solanum lycopersicum whitefly-induced gp91-phox (Wfi1), mRNA	0.688101	0.855298	19.2833
	NM_001247885.1	Solanum lycopersicum MLO1 protein (MLO1), mRNA	0.861759	0.549804	17.1333
	NM_001246915.1	Solanum lycopersicum NIM1-like protein 2 (NML2), mRNA	0.891416	0.497775	0.516667
	NM_001247448.1	Solanum lycopersicum DNAJ-like protein (DNAJ), mRNA	0.677761	0.774883	1.26667
	NM_001247197.1	Solanum lycopersicum NADPH oxidase (RBOH1), mRNA	0.726757	0.60665	6.53333
	XM_004228318.1	PREDICTED: Solanum lycopersicum probable leucine-rich repeat receptor-like protein kinase At1g35710-like (LOC101244105), mRNA	0.64821	0.325634	18.1667
	XR_182294.1	PREDICTED: Solanum lycopersicum receptor-like protein 12-like (LOC101267336), misc_RNA	0.706526	0.715256	3.65
	XR_182301.1	PREDICTED: Solanum lycopersicum receptor-like protein 12-like (LOC101268306), misc_RNA	0.826089	0.575782	5.96667
	XM_004228569.1	PREDICTED: Solanum lycopersicum receptor-like protein 12-like (LOC101246079), mRNA	0.884394	0.82172	3.8
	XM_004228575.1	PREDICTED: Solanum lycopersicum receptor-like protein 12-like (LOC101247650), mRNA	0.795467	0.663073	3.86667
	XM_004229232.1	PREDICTED: Solanum lycopersicum protein DEHYDRATION-INDUCED 19 homolog 4-like (LOC101267159), mRNA	0.635704	0.559063	19.0667
	XM_004229354.1	PREDICTED: Solanum lycopersicum uncharacterized LOC101245693 (LOC101245693), mRNA	0.738789	0.554664	2
	XM_004229453.1	PREDICTED: Solanum lycopersicum uncharacterized LOC101249488 (LOC101249488), mRNA	0.692478	1.12969	0
	XM_004229480.1	PREDICTED: Solanum lycopersicum chaperone protein dnaJ 1, mitochondrial-like (LOC101258896), mRNA	0.644741	0.812603	21.0833
	XM_004229786.1	PREDICTED: Solanum lycopersicum probable methyltransferase PMT13-like (LOC101258783), mRNA	0.898687	0.599531	15.1833
	XM_004229887.1	PREDICTED: Solanum lycopersicum reticulon-like protein B1-like (LOC101262660), mRNA	0.699856	0.334183	21.9333
	XR_182370.1	PREDICTED: Solanum lycopersicum U-box domain-containing protein 43-like (LOC101259371), misc_RNA	0.791498	0.496949	18.7833
	XM_004230043.1	PREDICTED: Solanum lycopersicum pi1 protein (pi1), mRNA	0.654793	0.728816	23.6833
	XM_004230228.1	PREDICTED: Solanum lycopersicum protein DEHYDRATION-INDUCED 19 homolog 3-like (LOC101265071), mRNA	0.680484	0.337547	3.18333
	XM_004230235.1	PREDICTED: Solanum lycopersicum chaperone protein DnaJ-like (LOC101267064), mRNA	0.737285	1.47132	14.55
	XM_004230501.1	PREDICTED: Solanum lycopersicum chaperone protein DnaJ-like (LOC101246094), mRNA	0.728351	0.183769	18.7333
	XM_004230513.1	PREDICTED: Solanum lycopersicum uncharacterized LOC101249308 (LOC101249308), mRNA	0.653269	0.394737	19.65
	XM_004230833.1	PREDICTED: Solanum lycopersicum MATE efflux family protein 4, chloroplastic-like (LOC101245102), mRNA	0.658285	0.383584	7.18333
	XM_004230884.1	PREDICTED: Solanum lycopersicum uncharacterized LOC101259002, transcript variant 2 (LOC101259002), mRNA	0.785196	1.04133	22.3333
	XM_004231069.1	PREDICTED: Solanum lycopersicum putative late blight resistance protein homolog R1A-10-like (LOC101263647),mRNA	0.655138	0.52312	21.4167
	XM_004231452.1	PREDICTED: Solanum lycopersicum uncharacterized LOC101265380 (LOC101265380), mRNA	0.723035	1.32443	17.6667
	XM_004232008.1	PREDICTED: Solanum lycopersicum probable disease resistance protein At5g66900-like (LOC101251733), mRNA	0.732737	0.7477	20.9833
	XM_004232385.1	PREDICTED: Solanum lycopersicum disease resistance RPP13-like protein 4-like (LOC101267186), mRNA	0.674703	0.680446	19.6833
	XM_004232669.1	PREDICTED: Solanum lycopersicum heat shock 70 kDa protein 16-like (LOC101255159), mRNA	0.837333	0.37534	2.01667
	XM_004232674.1	PREDICTED: Solanum lycopersicum 15.4 kDa class V heat shock protein-like (LOC101256444), mRNA	0.738371	1.07283	17.8833
	XM_004232697.1	PREDICTED: Solanum lycopersicum dnaJ homolog subfamily C member 25-like (LOC101262769), mRNA	0.637028	0.420902	21.2167
	XM_004232784.1	PREDICTED: Solanum lycopersicum uncharacterized LOC101263075 (LOC101263075), mRNA	0.806601	0.603895	13.7333
	XM_004233269.1	PREDICTED: Solanum lycopersicum probable methyltransferase PMT9-like, transcript variant 1 (LOC101254967),mRNA	0.929066	0.615238	20.8333
	XM_004233829.1	PREDICTED: Solanum lycopersicum disease resistance protein RPM1-like (LOC101262485), mRNA	0.649742	0.530926	1.41667
	XM_004233995.1	PREDICTED: Solanum lycopersicum probable methyltransferase PMT8-like (LOC101263378), mRNA	0.741579	0.468232	18.1167
	XM_004234089.1	PREDICTED: Solanum lycopersicum uncharacterized LOC101265203 (LOC101265203), mRNA	0.74075	0.381796	16.6333
	XM_004234156.1	PREDICTED: Solanum lycopersicum reticulon-like protein B2-like (LOC101260015), mRNA	0.638576	0.424608	23.3667
	XM_004234323.1	PREDICTED: Solanum lycopersicum heat stress transcription factor B-2a-like (LOC101243963), mRNA	0.714472	0.53786	19.7667
	XM_004234620.1	PREDICTED: Solanum lycopersicum red chlorophyll catabolite reductase (rccr), mRNA	0.742868	0.432777	20.8833
	XM_004235067.1	PREDICTED: Solanum lycopersicum binding/ubiquitin protein ligase-like protein (LOC100316887), mRNA	0.732817	0.907353	0.0166667
	XM_004235091.1	PREDICTED: Solanum lycopersicum putative disease resistance RPP13-like protein 1-like (LOC101244352), mRNA	0.658992	0.499281	23.2333
	XM_004235227.1	PREDICTED: Solanum lycopersicum uncharacterized LOC101246032 (LOC101246032), mRNA	0.893292	0.362531	5.68333
	XM_004235484.1	PREDICTED: Solanum lycopersicum chaperone protein DnaJ-like (LOC101247706), mRNA	0.836217	0.731813	12.3
	XM_004235717.1	PREDICTED: Solanum lycopersicum chaperone protein DnaJ-like (LOC101268084), mRNA	0.66283	0.377351	21.8
	XM_004235753.1	PREDICTED: Solanum lycopersicum pre-mRNA-splicing factor SPF27 homolog (LOC101253172), mRNA	0.810036	0.36775	18.5667
	XM_004235918.1	PREDICTED: Solanum lycopersicum chaperone protein ClpB1-like (LOC101254583), mRNA	0.659778	0.806547	13.25
	XM_004236220.1	PREDICTED: Solanum lycopersicum protein DEHYDRATION-INDUCED 19 homolog 5-like, transcript variant 1 (LOC101244475), mRNA	0.710165	0.640886	21.45
	XM_004236516.1	PREDICTED: Solanum lycopersicum protein EARLY RESPONSIVE TO DEHYDRATION 15-like (LOC101253770), mRNA	0.866374	0.816143	18.7667
	XM_004236544.1	PREDICTED: Solanum lycopersicum zeatin O-glucosyltransferase-like (LOC101262709), mRNA	0.680743	1.05156	0.583333
	XM_004236909.1	PREDICTED: Solanum lycopersicum putative late blight resistance protein homolog R1A-10-like (LOC101247207),mRNA	0.777909	0.430425	22.45
	XM_004236910.1	PREDICTED: Solanum lycopersicum putative late blight resistance protein homolog R1B-23-like (LOC101247515),mRNA	0.747922	0.684582	19.95
	XM_004236947.1	PREDICTED: Solanum lycopersicum dnaJ homolog subfamily B member 1-like (LOC101258248), mRNA	0.640847	0.475025	11.6
	XM_004236973.1	PREDICTED: Solanum lycopersicum MLP-like protein 34-like (LOC101266019), mRNA	0.763762	0.454181	15.8833
	XM_004237007.1	PREDICTED: Solanum lycopersicum probable methyltransferase PMT5-like (LOC101251872), mRNA	0.664648	0.480442	14.2167
	XM_004237054.1	PREDICTED: Solanum lycopersicum zeatin O-glucosyltransferase-like (LOC101248474), mRNA	0.635454	1.13295	1.46667
	XM_004237074.1	PREDICTED: Solanum lycopersicum zeatin O-glucosyltransferase-like (LOC101256765), mRNA	0.659582	1.28138	20.9667
	XM_004237960.1	PREDICTED: Solanum lycopersicum probable LRR receptor-like serine/threonine-protein kinase At4g36180-like,transcript variant 1 (LOC101258554), mRNA	0.689444	0.799196	18.5333
	XM_004238187.1	PREDICTED: Solanum lycopersicum uncharacterized LOC101252682 (LOC101252682), mRNA	0.964438	0.935823	5.4
	XM_004238210.1	PREDICTED: Solanum lycopersicum probable methyltransferase PMT28-like (LOC101259537), mRNA	0.835499	0.653646	16.4333
	XM_004238224.1	PREDICTED: Solanum lycopersicum bifunctional nuclease 2-like (LOC101263903), mRNA	0.895304	0.930028	17.7
	XM_004238273.1	PREDICTED: Solanum lycopersicum Hop-interacting protein THI044 (LOC101055525), mRNA	0.704649	0.430425	18.5333
	XM_004238318.1	PREDICTED: Solanum lycopersicum thaumatin-like protein 1-like (LOC101265231), mRNA	0.769401	0.717178	17.7833
	XM_004238561.1	PREDICTED: Solanum lycopersicum uncharacterized LOC101244868 (LOC101244868), mRNA	0.862595	0.44349	18.9833
	XM_004238805.1	PREDICTED: Solanum lycopersicum spore coat protein A-like (LOC101257961), mRNA	0.662793	1.0002	13.6
	XM_004238900.1	PREDICTED: Solanum lycopersicum putative late blight resistance protein homolog R1B-12-like (LOC101260638),mRNA	0.831506	0.733894	19.2833
	XM_004239068.1	PREDICTED: Solanum lycopersicum putative late blight resistance protein homolog R1B-17-like (LOC101263413),mRNA	0.692886	0.432544	21.2167
	XR_182733.1	PREDICTED: Solanum lycopersicum probable E3 ubiquitin-protein ligase HERC4-like (LOC101246717), misc_RNA	0.800266	0.276978	1.63333
	XM_004239349.1	PREDICTED: Solanum lycopersicum disease resistance protein RPP13-like (LOC101264217), mRNA	0.696961	0.901088	7.61667
	XM_004239577.1	PREDICTED: Solanum lycopersicum probable methyltransferase PMT26-like (LOC101264521), mRNA	0.709357	0.253682	17.4667
	XM_004239806.1	PREDICTED: Solanum lycopersicum chaperone protein dnaJ 20, chloroplastic-like (LOC101257564), mRNA	0.696198	1.00854	6.7
	XM_004239864.1	PREDICTED: Solanum lycopersicum probable methyltransferase PMT11-like (LOC101249082), mRNA	0.637952	0.349456	15.65
	XM_004240042.1	PREDICTED: Solanum lycopersicum acidic endochitinase-like (LOC101253788), mRNA	0.736868	0.674981	2.56667
	XM_004240451.1	PREDICTED: Solanum lycopersicum putative late blight resistance protein homolog R1B-14-like (LOC101244292),mRNA	0.683458	0.386091	0.483333
	XM_004240533.1	PREDICTED: Solanum lycopersicum MLO-like protein 6-like (LOC101245171), mRNA	0.668363	0.676837	2.48333
	XM_004240542.1	PREDICTED: Solanum lycopersicum chaperone protein ClpB4, mitochondrial-like (LOC101248395), mRNA	0.706191	0.526737	17.8167
	XM_004240806.1	PREDICTED: Solanum lycopersicum wound-induced protein 1-like (LOC101251891), mRNA	0.642478	0.750202	15.2833
	XM_004241007.1	PREDICTED: Solanum lycopersicum uncharacterized LOC101262426 (LOC101262426), mRNA	0.686842	0.756647	15.4667
	XM_004241152.1	PREDICTED: Solanum lycopersicum 17.8 kDa class I heat shock protein-like (LOC101266231), mRNA	0.847718	0.647415	16.9667
	XM_004241459.1	PREDICTED: Solanum lycopersicum uncharacterized LOC101256979 (LOC101256979), mRNA	0.753393	0.553137	21.1167
	XM_004241901.1	PREDICTED: Solanum lycopersicum putative late blight resistance protein homolog R1A-10-like, transcript variant 1 (LOC101262730), mRNA	0.801354	0.553421	2.66667
	XM_004241999.1	PREDICTED: Solanum lycopersicum NAD kinase 2, chloroplastic-like (LOC101266835), mRNA	0.898322	0.466563	4.45
	XM_004242362.1	PREDICTED: Solanum lycopersicum RPM1-interacting protein 4-like, transcript variant 2 (LOC101249560), mRNA	0.774896	0.889747	20.75
	XM_004242627.1	PREDICTED: Solanum lycopersicum pathogenesis-related protein PR-1-like (LOC101267538), mRNA	0.640155	1.69457	6.48333
	XM_004242628.1	PREDICTED: Solanum lycopersicum pathogenesis-related protein PR-1-like (LOC101267821), mRNA	0.785079	1.16606	6.33333
	XM_004242759.1	PREDICTED: Solanum lycopersicum LRR receptor-like serine/threonine-protein kinase GSO1-like (LOC101256687),mRNA	0.769048	0.770203	23
	XM_004242871.1	PREDICTED: Solanum lycopersicum uncharacterized LOC101267323 (LOC101267323), mRNA	0.640417	0.673643	23.85
	XM_004243196.1	PREDICTED: Solanum lycopersicum uncharacterized LOC101259555 (LOC101259555), mRNA	0.770755	1.08249	17.2333
	XM_004243223.1	PREDICTED: Solanum lycopersicum uncharacterized LOC101268200 (LOC101268200), mRNA	0.680089	0.537839	8.26667
	XM_004243381.1	PREDICTED: Solanum lycopersicum disease resistance RPP13-like protein 4-like (LOC101267136), mRNA	0.799061	0.391234	15.2
	XM_004243445.1	PREDICTED: Solanum lycopersicum putative late blight resistance protein homolog R1A-10-like (LOC101261341),mRNA	0.706909	1.00077	1.08333
	XM_004243492.1	PREDICTED: Solanum lycopersicum uncharacterized LOC101250320 (LOC101250320), mRNA	0.807641	0.709809	20.0333
	XM_004243506.1	PREDICTED: Solanum lycopersicum heat shock protein 90-like (LOC101254814), mRNA	0.715481	0.427142	19.45
	XM_004243667.1	PREDICTED: Solanum lycopersicum auxin-binding protein ABP19a-like (LOC101254918), mRNA	0.859578	0.674753	18.1333
	XM_004243947.1	PREDICTED: Solanum lycopersicum uncharacterized LOC101261935 (LOC101261935), mRNA	0.722241	0.471703	22.3833
	XR_182967.1	PREDICTED: Solanum lycopersicum uncharacterized LOC101254920 (LOC101254920), misc_RNA	0.847267	0.633806	21.55
	XM_004244130.1	PREDICTED: Solanum lycopersicum uncharacterized LOC101265561 (LOC101265561), mRNA	0.683744	0.424847	16.55
	XM_004244377.1	PREDICTED: Solanum lycopersicum probable methyltransferase PMT20-like, transcript variant 2 (LOC101246361),mRNA	0.697281	1.08105	18.9333
	XM_004244575.1	PREDICTED: Solanum lycopersicum uncharacterized LOC101256504 (LOC101256504), mRNA	0.64584	0.578095	20.75
	XM_004244739.1	PREDICTED: Solanum lycopersicum MLO-like protein 1-like (LOC101261346), mRNA	0.795434	0.594067	19.8333
	XM_004244803.1	PREDICTED: Solanum lycopersicum dnaJ homolog subfamily C GRV2-like (LOC101264235), mRNA	0.66153	0.279418	22.4833
	XM_004245038.1	PREDICTED: Solanum lycopersicum heat shock factor protein HSF30-like (LOC101255223), mRNA	0.758938	1.28275	15.55
	XM_004245512.1	PREDICTED: Solanum lycopersicum reticulon-like protein B2-like (LOC101244605), mRNA	0.700987	0.36634	15.5
	XM_004245867.1	PREDICTED: Solanum lycopersicum uncharacterized LOC101249476 (LOC101249476), mRNA	0.833657	0.511239	23.4
	XM_004245886.1	PREDICTED: Solanum lycopersicum inactive poly [ADP-ribose] polymerase RCD1-like, transcript variant 2 (LOC101254819), mRNA	0.723835	0.342205	21.6833
	XM_004246329.1	PREDICTED: Solanum lycopersicum uncharacterized LOC101264358 (LOC101264358), mRNA	0.761484	0.645345	19.5667
	XM_004246514.1	PREDICTED: Solanum lycopersicum translocation protein SEC63 homolog (LOC101268712), mRNA	0.806555	0.395511	20.15
	XR_183122.1	PREDICTED: Solanum lycopersicum putative disease resistance protein RGA4-like (LOC101247854), misc_RNA	0.66481	0.405702	19.1833
	XM_004247149.1	PREDICTED: Solanum lycopersicum chlorophyllase-2, chloroplastic-like (LOC101265579), mRNA	0.77485	0.714822	13.7667
	XM_004247345.1	PREDICTED: Solanum lycopersicum dnaJ homolog subfamily B member 6-like (LOC101264671), mRNA	0.69663	1.31915	9.33333
	XM_004247350.1	PREDICTED: Solanum lycopersicum GTP pyrophosphokinase-like (LOC101266068), mRNA	0.690442	0.235653	0.75
	XM_004247577.1	PREDICTED: Solanum lycopersicum putative U-box domain-containing protein 42-like (LOC101263156), mRNA	0.768219	0.483576	1.68333
	XM_004247677.1	PREDICTED: Solanum lycopersicum germin-like protein subfamily 1 member 7-like (LOC101250545), mRNA	0.73548	0.814794	18.6333
	XM_004247829.1	PREDICTED: Solanum lycopersicum chaperone protein dnaJ 20, chloroplastic-like, transcript variant 2 (LOC101245400), mRNA	0.706518	1.43803	20.35
	XM_004247926.1	PREDICTED: Solanum lycopersicum GTP pyrophosphokinase-like (LOC101253322), mRNA	0.719023	0.293252	21.4
	XM_004247930.1	PREDICTED: Solanum lycopersicum chitinase-like protein 1-like (LOC101254426), mRNA	0.635437	0.205989	15.9333
	XM_004247959.1	PREDICTED: Solanum lycopersicum reistance protein F, transcript variant 2 (SW5F), mRNA	0.651096	0.422362	19.2333
	XM_004247995.1	PREDICTED: Solanum lycopersicum putative late blight resistance protein homolog R1B-14-like (LOC101248920),mRNA	0.714875	0.559031	2.7
	XM_004248018.1	PREDICTED: Solanum lycopersicum reticulon-like protein B5-like (LOC101259083), mRNA	0.713747	0.409789	21.1667
	XM_004248234.1	PREDICTED: Solanum lycopersicum uncharacterized LOC101247371 (LOC101247371), mRNA	0.7114	0.329847	5.85
	XM_004248644.1	PREDICTED: Solanum lycopersicum MATE efflux family protein 4, chloroplastic-like (LOC101258706), mRNA	0.711924	0.466198	1.95
	XM_004248655.1	PREDICTED: Solanum lycopersicum probably inactive leucine-rich repeat receptor-like protein kinase At2g25790-like (LOC101262461), mRNA	0.85112	0.662115	21.8
	XM_004248750.1	PREDICTED: Solanum lycopersicum putative late blight resistance protein homolog R1B-14-like (LOC101243750),mRNA	0.8394	0.739393	21.55
	XM_004249146.1	PREDICTED: Solanum lycopersicum chaperone protein dnaJ 6-like (LOC101259895), mRNA	0.703229	0.762814	12.0667
	XM_004249166.1	PREDICTED: Solanum lycopersicum probable methyltransferase PMT6-like (LOC101265688), mRNA	0.636805	0.579016	16.5833
	XM_004249363.1	PREDICTED: Solanum lycopersicum putative syntaxin-24-like (LOC101249973), mRNA	0.731078	0.889351	21.1
	XM_004250483.1	PREDICTED: Solanum lycopersicum probable LRR receptor-like serine/threonine-protein kinase At4g36180-like (LOC101266293), mRNA	0.710642	1.31509	23.4
	XM_004250910.1	PREDICTED: Solanum lycopersicum heat shock cognate 70 kDa protein 1-like (LOC101254866), mRNA	0.67307	0.661175	11.0833
	XR_183279.1	PREDICTED: Solanum lycopersicum putative disease resistance RPP13-like protein 1-like (LOC101258033), misc_RNA	0.817951	0.804934	18.9333
	XR_183284.1	PREDICTED: Solanum lycopersicum putative disease resistance RPP13-like protein 1-like (LOC101264092), misc_RNA	0.642982	0.549958	23.9
	XR_183287.1	PREDICTED: Solanum lycopersicum putative disease resistance RPP13-like protein 1-like (LOC101244741), misc_RNA	0.698973	0.465705	21.2833
	XM_004251429.1	PREDICTED: Solanum lycopersicum protein NDR1-like (LOC101261783), mRNA	0.639712	0.937952	1.83333
	XM_004251485.1	PREDICTED: Solanum lycopersicum putative late blight resistance protein homolog R1B-14-like (LOC101253355),mRNA	0.681129	1.33422	1.13333
	XM_004251579.1	PREDICTED: Solanum lycopersicum dolichyl-diphosphooligosaccharide--protein glycosyltransferase subunit STT3A-like (LOC101256652), mRNA	0.765025	0.40964	23.4
	XM_004251850.1	PREDICTED: Solanum lycopersicum pathogen-related protein-like, transcript variant 2 (LOC101261491), mRNA	0.706869	0.596545	0.116667
	XM_004251983.1	PREDICTED: Solanum lycopersicum probable disease resistance protein At1g12290-like (LOC101255173), mRNA	0.696488	1.56331	23.0667
	XR_183325.1	PREDICTED: Solanum lycopersicum receptor-like protein 12-like (LOC101257243), misc_RNA	0.688575	0.719875	8.56667
	XM_004252027.1	PREDICTED: Solanum lycopersicum uncharacterized LOC101245034 (LOC101245034), mRNA	0.641159	0.574354	20.4167
	XM_004252503.1	PREDICTED: Solanum lycopersicum transcription factor TGA7-like (LOC101253982), mRNA	0.755271	0.599694	21.8833
	XM_004252590.1	PREDICTED: Solanum lycopersicum uncharacterized LOC101257050 (LOC101257050), mRNA	0.729969	0.691363	3.73333
	XM_004252746.1	PREDICTED: Solanum lycopersicum bifunctional nuclease 1-like (LOC101247196), mRNA	0.820984	0.770069	18.1833
	XM_004252969.1	PREDICTED: Solanum lycopersicum TMV resistance protein N-like (LOC101268751), mRNA	0.649519	1.02073	23.3333
	XM_004253061.1	PREDICTED: Solanum lycopersicum chaperone protein dnaJ 10-like (LOC101245533), mRNA	0.642637	0.594784	23.9
	XM_004253127.1	PREDICTED: Solanum lycopersicum TMV resistance protein N-like (LOC101266010), mRNA	0.793561	0.683116	23.1667
	XM_004253196.1	PREDICTED: Solanum lycopersicum MLO-like protein 8-like (LOC101254181), mRNA	0.741642	0.789164	22.05
	XM_004253486.1	PREDICTED: Solanum lycopersicum MLP-like protein 28-like (LOC101260809), partial mRNA	0.826188	0.642172	22.1167
